# Supplementary material for: Geospatial Tracking of a Rabies Outbreak in the Eastern Cape Province, South Africa, Using Molecular Data
Source: Transbound Emerg Dis. 2026 Jul 8;2026:2795613. doi: 10.1155/tbed/2795613 (PMC13346776; doi:10.1155/tbed/2795613)
Supplement: Supplementary file 1 — Supporting Information 1 Table S1: Rabies viruses originating from Eastern Cape province, South Africa, and included in this study. [file TBED-2026-2795613-s005.xlsx]

## Sheet: Sheet1
Allerton/ OVR /NICD no.	Sample number used in the analysis	Species	Province	Magisterial district	Year of Isolation	GeneBank Acc No.
SVPL67/19	EChmSVPL67_2019	Human	Eastern Cape	Nelson Mandela Bay	2019	PQ304797
SVPL208/21	EChmSVPL208_2021	Human	Eastern Cape	Nelson Mandela Bay	2021	PQ304798
SVPL381/21	EChmSVPL381_2021	Human	Eastern Cape	OR Tambo	2021	PQ304799
SVPL556/22	EChmSVPL556_2022	Human	Eastern Cape	Buffalo City	2022	PQ304800
2021/623	EChrs2021_623	Horse	Eastern Cape	Nelson Mandela Bay	2021	PV987769
2021/625	ECdg2021_625	Canine	Eastern Cape	Buffalo City	2021	PV987770
2021/660	ECdg2021_660	Canine	Eastern Cape	Nelson Mandela Bay	2021	PV987771
2021/665	ECdg2021_665	Canine	Eastern Cape	Nelson Mandela Bay	2021	PV987772
2021/669	ECdg2021_669	Canine	Eastern Cape	Buffalo City	2021	PV987773
2021/670	ECdg2021_670	Canine	Eastern Cape	Buffalo City	2021	PV987774
2021/677	ECdg2021_677	Canine	Eastern Cape	Nelson Mandela Bay	2021	PV987775
2022/427	ECdg2022_427	Canine	Eastern Cape	Nelson Mandela Bay	2022	PV855414
2022/428	ECdg2022_428	Canine	Eastern Cape	Nelson Mandela Bay	2022
2022/713	ECdg2022_713	Canine	Eastern Cape	Nelson Mandela Bay	2022	PV855412
Sample 4		Canine	Eastern Cape	Nelson Mandela Bay	2022	PV855405
2022/714	ECdg2022_714	Canine	Eastern Cape	Nelson Mandela Bay	2022	PV855415
2022/715	ECdg2022_715	Canine	Eastern Cape	Nelson Mandela Bay	2022	PV855401
2022/745	ECdg2022_745	Canine	Eastern Cape	Nelson Mandela Bay	2022	PV855413
2022/785	ECdg2022_785	Canine	Eastern Cape	Nelson Mandela Bay	2022	PV855388
2022/787	ECdg2022_787	Canine	Eastern Cape	Nelson Mandela Bay	2022	PV855406
2022/824	ECdg2022_824	Canine	Eastern Cape	Nelson Mandela Bay	2022	PV855407
2022/825	ECdg2022_825	Canine	Eastern Cape	Nelson Mandela Bay	2022	PV855391
2022/826	ECdg2022_826	Canine	Eastern Cape	Nelson Mandela Bay	2022	PV855390
2022/883	ECdg2022_883	Canine	Eastern Cape	Nelson Mandela Bay	2022	PV855404
2022/884	ECdg2022_884	Canine	Eastern Cape	Nelson Mandela Bay	2022	PV885400
2022/917	ECdg2022_917	Canine	Eastern Cape	Nelson Mandela Bay	2022	PV855396
2022/978	ECdg2022_978	Canine	Eastern Cape	Sarah Baartman	2022	PV855395
2022/1024	ECdg2022_1024	Canine	Eastern Cape	Nelson Mandela Bay	2022	PV885396
2022/1098	ECdg2022_1098	Canine	Eastern Cape	Nelson Mandela Bay	2022	PV885392
2022/1099	ECdg2022_1099	Canine	Eastern Cape	Nelson Mandela Bay	2022	PV855389
2022/1354	ECdg2022_1354	Canine	Eastern Cape	Nelson Mandela Bay	2022	PV855399
2022/1356	ECdg2022_1356	Canine	Eastern Cape	Nelson Mandela Bay	2022	PV855410
2022/1418	ECdg2022_1418	Canine	Eastern Cape	Nelson Mandela Bay	2022	PV855411
2022/1419	ECfel2022_1419	Feline	Eastern Cape	Nelson Mandela Bay	2022	PV855402
2022/1453	ECfel2022_1453	Feline	Eastern Cape	Nelson Mandela Bay	2022	PV855403
2022/1512	ECdg2022_1512	Canine	Eastern Cape	Nelson Mandela Bay	2022	PV855393
2022/1513	ECdg2022_1513	Canine	Eastern Cape	Nelson Mandela Bay	2022	PV855409
2022/1517	ECdg2022_1517	Canine	Eastern Cape	Uitenhage	2022	PV855397
2022/1650	ECdg2022_1650	Canine	Eastern Cape	Nelson Mandela Bay	2022	PV855408
2022/1651	ECdg2022_1651	Canine	Eastern Cape	Nelson Mandela Bay	2022	PV855397
25/2023	ECdg25_2023	Canine	Eastern Cape	Port Elizabeth	2023	PQ220529
26/2023	ECdg26_2023	Canine	Eastern Cape	Nelson Mandela Bay	2023	PQ220523
27/2023	ECdg27_2023	Canine	Eastern Cape	Nelson Mandela Bay	2023	PQ220538
51/2023	ECdg51_2023	Canine	Eastern Cape	Uitenhage	2023	PQ220542
67/2023	ECdg67_2023	Canine	Eastern Cape	Konga	2023	PQ220530
68/2023	ECdg68_2023	Canine	Eastern Cape	Port Elizabeth	2023	PQ220531
89/2023	ECdg89_2023	Canine	Eastern Cape	Nelson Mandela Bay	2023	PQ220548
91/2023	ECdg91_2023	Canine	Eastern Cape	Nelson Mandela Bay	2023	PQ220524
99/2023	ECdg99_2023	Canine	Eastern Cape	Nelson Mandela Bay	2023	PQ220526
102/2023	ECdg102_2023	Canine	Eastern Cape	Nelson Mandela Bay	2023	PQ220539
103/2023	ECdg103_2023	Canine	Eastern Cape	Nelson Mandela Bay	2023	PQ220528
108/2023	ECdg108_2023	Canine	Eastern Cape	Nelson Mandela Bay	2023	PQ220525
144/2023	ECdg144_2023	Canine	Eastern Cape	Uitenhage	2023	PQ220549
145/2023	ECdg145_2023	Canine	Eastern Cape	Uitenhage	2023	PQ220571
155/2023	ECdg155_2023	Canine	Eastern Cape	Nelson Mandela Bay	2023	PV424100
156/2023	ECdg156_2023	Canine	Eastern Cape	Nelson Mandela Bay	2023	PQ220532
171/2023	ECdg171_2023	Canine	Eastern Cape	Uitenhage	2023	PQ220541
211/2023	ECdg211_2023	Canine	Eastern Cape	Uitenhage	2023	PQ220533
219/2023	ECdg219_2023	Canine	Eastern Cape	Uitenhage	2023	PV424104
268/2023	ECdg268_2023	Canine	Eastern Cape	Uitenhage	2023	PQ220535
269/2023	ECdg269_2023	Canine	Eastern Cape	Uitenhage	2023	PQ220534
282/2023	ECdg282_2023	Canine	Eastern Cape	Uitenhage	2023	PQ220559
2023/44	ECdg2023_44	Canine	Eastern Cape	Amahlathi	2023	PQ220569
2023/49	ECdg2023_49	Canine	Eastern Cape	Buffalo City	2023	PQ220551
2023/52	ECdg2023_50	Canine	Eastern Cape	Buffalo City	2023	PQ220563
2023/54	ECdg2023_51	Canine	Eastern Cape	Buffalo City	2023	PQ220552
2023/70	ECdg2023_70	Canine	Eastern Cape	Nelson Mandela Bay	2023	PQ220553
2023/76	ECdg2023_76	Canine	Eastern Cape	Hgauza Hill	2023	PQ220577
2023/77	ECdg2023_77	Goat	Eastern Cape	King Sabata	2023	PQ220577
2023/79	ECdg2023_79	Goat	Eastern Cape	Mbizane	2023	PQ220575
2023/141	ECpig2023_141	Pig	Eastern Cape	Amatole	2023	PQ220562
2023/144	ECdg2023_144	Canine	Eastern Cape	Nelson Mandela Bay	2023	PQ220527
2023/155	ECdg2023_155	Canine	Eastern Cape	Mnguma	2023	PQ220573
2023/170	ECdg2023_170	Canine	Eastern Cape	Nelson Mandela Bay	2023	PQ220543
2023/185	ECdg2023_185	Canine	Eastern Cape	Port St John /OR Tambo	2023	PQ220579
2023/186	ECfel2023_186	Feline	Eastern Cape		2023	PX475729
2023/202	ECdg2023_202	Canine	Eastern Cape	Mthatha	2023	PQ220576
2023/227	ECdg2023_227	Canine	Eastern Cape	Mdantsane	2023	PQ220578
2023/402	ECdg2023_402	Canine	Eastern Cape	Port Elizabeth	2023	PQ220537
2023/403	ECdg2023_403	Canine	Eastern Cape	Port Elizabeth	2023	PQ220544
2023/404	ECdg2023_404	Canine	Eastern Cape	Port Elizabeth	2023	PQ220545
2023/405	ECdg2023_405	Canine	Eastern Cape	Port Elizabeth	2023	PQ220546
2023/406	ECdg2023_406	Canine	Eastern Cape	Mdantsane	2023	PQ220564
2023/410	ECdg2023_410	Canine	Eastern Cape	Mdantsane	2023	PQ220558
2023/411	ECdg2023_411	Canine	Eastern Cape	Mdantsane	2023	PQ220555
2023/413	ECdg2023_413	Canine	Eastern Cape	Port Elizabeth	2023	PQ220556
2023/418	ECdg2023_418	Canine	Eastern Cape	Port Elizabeth	2023	PQ220557
2023/440	ECdg2023_440	Canine	Eastern Cape	Elundi	2023	PQ220565
2023/456	ECdg2023_456	Canine	Eastern Cape	Enoch Maijiwa	2023	PQ220570
2023/497	ECdg2023_497	Canine	Eastern Cape	Buffalo City	2023	PQ220554
2023/500	ECdg2023_500	Canine	Eastern Cape	Buffalo City	2023	PQ220556
2023/507	ECdg2023_507	Canine	Eastern Cape	Mnguma	2023	PQ220547
2023/518	ECdg2023_518	Canine	Eastern Cape	Buffalo City	2023	PQ220572
2023/522	ECdg2023_522	Canine	Eastern Cape	Nelson Mandela Bay	2023	PQ220536
2023/550	ECdg2023_550	Canine	Eastern Cape	Raymond Mhlaba	2023	PQ220560
2023/610	ECdg2023_610	Canine	Eastern Cape	Buffalo City	2023	PV424103
2023/611	ECdg2023_611	Canine	Eastern Cape	Buffalo City	2023	PV424106
2023/613	ECdg2023_613	Canine	Eastern Cape	Buffalo City	2023	PV424112
2023/619	ECdg2023_619	Canine	Eastern Cape	Enqcobo	2023	PV424113
2023/620	ECdg2023_620	Sheep	Eastern Cape	Emalahleni	2023	PQ220568
2023/634	ECdg2023_634	Canine	Eastern Cape	OR Tambo	2023	PQ220574
2023/643	ECdg2023_643	Canine	Eastern Cape	Nelson Mandela Bay	2023	PV424101
2023/649	ECdg2023_649	Canine	Eastern Cape	Buffalo City	2023	PQ220561
2023/650	ECdg2023_650	Canine	Eastern Cape	Buffalo City	2023	PV424108
2023/651	ECdg2023_651	Canine	Eastern Cape	Buffalo City	2023	PV424111
2023/660	ECdg2023_660	Canine	Eastern Cape	Buffalo City	2023	PV424110
2023/663	ECdg2023_663	Canine	Eastern Cape	Emalahleni	2023	PV424109
2023/664	ECdg2023_664	Canine	Eastern Cape	Elundi	2023	PV424107
2023/689	ECdg2023_689	Canine	Eastern Cape	Mbashe	2023	PQ220567
2023/692	ECdg2023_692	Canine	Eastern Cape	Makana	2023	PV987776
2023/696	ECdg2023_696	Canine	Eastern Cape	Nelson Mandela Bay	2023	PV424105
2023/711	ECdg2023_711	Canine	Eastern Cape	Buffalo City	2023	PQ220550
2023/722	ECdg2023_722	Canine	Eastern Cape	Nelson Mandela Bay	2023	PV424102
